# Supplementary material for: SegR3D: A Multi-Target 3D Visualization System for Realistic Volume Rendering of Meningiomas
Source: J Imaging. 2025 Jun 30;11(7):216. doi: 10.3390/jimaging11070216 (PMC12295050; doi:10.3390/jimaging11070216)
Supplement: Supplementary file 1 [file jimaging-11-00216-s001.zip]

Archive with 1 entries (1 files):
- jimaging-3708468-supplementary.mp4
